# Supplementary material for: Collagen denaturation in post-run Achilles tendons and Achilles tendinopathy: In vivo mechanophysiology and magnetic resonance imaging
Source: Sci Adv. 2024 Oct 2;10(40):eado2015. doi: 10.1126/sciadv.ado2015 (PMC11446262; doi:10.1126/sciadv.ado2015)
Supplement: Supplementary file 2 — Movies S1 to S3 [file sciadv.ado2015_movies_s1_to_s3.zip]

Archive with 3 entries (3 files):
- ado2015_movie_s1.mp4
- ado2015_movie_s2.mp4
- ado2015_movie_s3.mp4
