# Supplementary material for: Collagen denaturation in post-run Achilles tendons and Achilles tendinopathy: In vivo mechanophysiology and magnetic resonance imaging
Source: Sci Adv. 2024 Oct 2;10(40):eado2015. doi: 10.1126/sciadv.ado2015 (PMC11446262; doi:10.1126/sciadv.ado2015)
Supplement: Supplementary file 3 — Data S1 [file sciadv.ado2015_data_s1.zip]

Archive with 1 entries (1 files):
- ado2015_data_s1.xlsx
