# Supplementary material for: Collagen denaturation in post-run Achilles tendons and Achilles tendinopathy: In vivo mechanophysiology and magnetic resonance imaging
Source: Sci Adv. 2024 Oct 2;10(40):eado2015. doi: 10.1126/sciadv.ado2015 (PMC11446262; doi:10.1126/sciadv.ado2015)
Supplement: Supplementary file 3 — Data S1 [file sciadv.ado2015_data_s1.zip › ado2015_data_s1.xlsx]

## Sheet: Figs.1, 3, 5-7
Data file S1.Original data for Figs. 1-3, 5, and 6 in tabular format.
Figure 1C: Quantified fluorescence intensities of the CHP-stained sections of the Achilles tendons with different strains (a.u.).
NC	20.4% strain	27.3% strain	Ruptured
0.589	5.098	7.968	11.527
0.441	7.849	4.746	15.774
1.851	5.505	5.562	13.688
1.128	5.823	7.341
Figure 1F: Quantified total Cy5-CHP fluorescence intensities of the whole-section scans of the Achilles tendons from each group (a.u.).
NC	0 h p.r.	0 h(3) p.r.	12 h p.r.	7 d p.r.
0.106	0.252	0.245	0.919	0.109
0.215	0.303	0.262	1.204	0.17
0.247	0.464	0.311	1.839	0.315
0.325	0.644	0.393	2.294	0.591
0.424	0.839	0.477	2.922	0.658
0.637	0.996	1.015	3.798
Figure 1G: The denatured collagen content in the Achilles tendons in each group determined by the trypsin-hydroxyproline test (%).
NC	0 h p.r.	0 h(3) p.r.	12 h p.r.	7 d p.r.
0.966024	1.30341	1.19697	2.11815	1.65908
1.15405	1.38734	1.48893	1.76092	1.30617
1.07567	1.35501	1.60868	2.04299	1.98373
1.25004	1.49857	1.31258	2.16949	1.38738
1.19797	1.17209	1.25632	2.02798	1.01027
1.48383	1.33789	1.60137
Figure 1I: Quantitative analysis of the whole-section scans of rats’ Achilles tendons from the one-time treadmill experiment, immunostained against MMP1, 9, and 13 (a.u.).
MMP1						MMP9						MMP13
NC	0 h p.r.	0 h(3) p.r.	12 h p.r.	7 d p.r.		NC	0 h p.r.	0 h(3) p.r.	12 h p.r.	7 d p.r.		NC	0 h p.r.	0 h(3) p.r.	12 h p.r.	7 d p.r.
0.323	0.476	0.572	1.085	0.348		0.328	0.283	0.466	1.172	0.623		0.174	0.24	0.372	4.449	0.358
0.555	0.586	0.725	2.269	0.534		0.681	0.354	0.721	2.147	0.745		0.336	0.503	0.414	9.801	0.655
0.689	0.643	0.969	2.487	0.688		0.772	0.516	0.796	2.583	1.197		0.357	0.553	0.416	12.816	0.746
0.746	0.663	1.113	2.992	0.783		0.997	0.76	1.114	2.676	1.483		0.459	1.423	0.534	13.031	0.862
0.915	0.71	1.137	4.322	0.954		1.544	0.852	1.595	3.677	1.652		0.619	1.576	0.732	15.163	1.264
	0.82					1.937	1.145	1.801				0.725
Figure 3B: The percentage of the tenocytes with various nuclei circularities quantified from the confocal images of the DAPI staining of 12 Achilles tendon slides for each group (%).
	0-0.2			0.2-0.3			0.3-0.4			0.4-0.5			0.5-1
	Mean	SD	N	Mean	SD	N	Mean	SD	N	Mean	SD	N	Mean	SD	N
NC	64.4661	13.1011	11	22.7133	8.77	11	9.57461	6.5	11	2.83269	3.26	11	0	0	11
0 h p.r.	31.2756	14.9927	10	31.8939	13.61	10	24.3295	14.22	10	9.0158	7.03	10	3.48516	4.15	10
0 h(3) p.r.	27.7482	8.08055	12	24.86	11.67	12	28.8473	10.8	12	11.8716	4.96	12	6.98831	6.25	12
12 h p.r.	23.3497	12.0781	11	20.1795	9.69	11	21.8818	6.85	11	20.3002	8.68	11	14.7217	8.68	11
7 d p.r.	50.27	13.8	10	18.79	6.8	10	21.63	11.19	10	8.1	6.18	10	1.21	2.42	10
Figure 3E: Quantitative analysis of immunostaining of α-SMA of the cryosections of the Achilles tendons from each group of the one-time treadmill experiment (a.u.).
NC	0 h p.r.	0 h(3) p.r.	12 h p.r.	7 d p.r.
0.162	2.996	1.43	0.979	0.078
0.135	1.963	2.096	3.115	0.106
0.278	1.851	2.027	1.762	0.374
0.201	1.54	1.291	1.447	0.119
0.158	1.757	1.204	2.598	0.166
0.107	1.713	2.89	2.247
Figure 5F:Quantified total Cy5-CHP fluorescence intensities from the whole-section scans of the rats’ Achilles tendons collected from the control and long-term running groups (a.u.).
4 w NC	4 w r.	12 w NC	12 w r.
0.062	0.029	0.304	0.927
0.165	0.039	0.128	0.55
0.11	0.091	0.128	0.544
0.006	0.125	0.587	0.663
0.06	0.222	0.181
Figure 5G: Quantified total MMP1, 9, and 13 fluorescence intensities from the whole-section scans of the rats’ Achilles tendons collected from the control and long-term running groups (a.u.).
MMP1					MMP9					MMP13
4 w NC	4 w r.	12 w NC	12 w r.		4 w NC	4 w r.	12 w NC	12 w r.		4 w NC	4 w r.	12 w NC	12 w r.
0.434	6.997	10.157	16.43		2.617	15.719	10.791	37.578		3.325	12.196	4.047	12.844
0.671	8.55	5.211	14.68		1.066	9.043	12.153	31.29		2.977	4.485	8.773	25.599
1.71	6.84	6.954	18.21		2.02	5.501	3.753	29.307		2.967	13.362	3.541	13.642
4.174	8.5	8.544	9.57		1.779	15.572	8.881	32.217		1.181	18.857	4.511	16.786
					2.103	7.771	6.541	21.208		4.865	11.98	9.55	8.515
Figure 6C: H-score of the cryosections of the model mice’s normal and diseased Achilles tendons, immunostained against type III collagens.
NC	Tendinopathy
12.2548	18.4797
9.75817	18.1258
8.11223	16.1758
7.4809	21.8973
9.33809	17.3262
Figure 6D: H-score of the cryosections of the model mice’s normal and diseased Achilles tendons, immunostained against type I collagens.
NC	Tendinopathy
84.232	51.3007
133.653	67.4092
120.722	119.221
135.463	94.9747
91.9493	145.008
Figure 6E: Quantitative analysis of in vivo fluorescence images of the tendinopathy model mice [total radiant efficiency [ (p/s/cm2/sr) × 108/(μW/cm2)].
NC	Tendinopathy
3.431	4.58
3.324	9.191
5.366	6.182
3.53	6.036
1.967	5.611
Figure 6F: Quantitative analysis of the Achilles tendon cryosections collected from the mice injected with Cy5-CHP in vivo (a.u.).
NC	Tendinopathy
0.331	1.206
0.331	0.932
0.27	0.95
0.218	1.74
0.27	1.637
Figure 6G: The denatured collagen contents of both Achilles tendons from the tendinopathy model mice measured by the trypsin-hydroxyproline test (%).
NC	Tendinopathy
1.0547	1.0008
1.3574	1.7248
0.6194	1.6919
0.3613	2.6177
1.0128	3.1457
1.7386	1.8109
Figure 7D: T1W signal value of the normal Achilles tendon pre- and post-injection of Gdn-Cy5-CHP.
Pre contrast	Post Gdn-Cy5-CHP
279	287
250	274
263	317
298	297
Figure 7E-F: Quantitative analysis of T1W signal from the Achilles tendons with tendinopathy pre- and post-injection of Gdn-Cy5-CHP (D) or Gdn-Cy5-SCHP(E).
Pre contrast	Post Gdn-Cy5-CHP	Post Gdn-Cy5-SCHP
327.19	706.89	453.74
505.38	874.7	514.99
350.04	809.07	347.54
285.2	476.33	297.93
358.49	620.39	339.53

## Sheet: Fig. 2
Data file S1
Figure 2: Quantized value of the direction of each pixel of the histogram acquired with SHG images from the one-time treadmill study.
	Orientation distribution
Orientation in degrees	NC-1	NC-2	NC-3	NC-4	NC-5	0 h p.r. 1	0 h p.r. 2	0 h p.r. 3	0 h p.r. 4	0 h p.r. 5	12 h p.r. 1	12 h p.r. 2	12 h p.r. 3	12 h p.r. 4	12 h p.r. 5	2 d p.r. 1	2 d p.r. 2	2 d p.r. 3	2 d p.r. 4	2 d p.r. 5	4 d p.r. 1	4 d p.r. 2	4 d p.r. 3	4 d p.r. 4	4 d p.r. 5	7 d p.r. 1	7 d p.r. 2	7 d p.r. 3	7 d p.r. 4	7 d p.r. 5
-89.5	6	156	36	232	51	324	1650	171	142	886	1161	497	197	1463	2340	1091	941	768	576	1041	552	333	438	233	232	102	198	229	182	102
-88.5	5	162	40	254	46	287	1562	155	132	837	1173	541	180	1434	2314	1182	937	702	587	977	553	290	474	220	234	123	202	197	151	107
-87.5	8	162	38	261	58	293	1502	164	118	824	1017	524	211	1410	2415	1118	947	714	523	1018	575	363	502	248	232	123	185	196	159	99
-86.5	10	178	37	263	42	265	1404	155	115	702	1054	510	214	1389	2554	1159	936	740	510	919	554	322	485	212	225	104	166	213	171	97
-85.5	7	161	38	265	48	257	1388	149	105	722	969	495	210	1210	2575	1255	932	772	551	916	577	331	501	246	232	127	195	214	173	113
-84.5	2	162	32	288	41	268	1365	162	106	728	1024	563	192	1233	2588	1389	919	709	531	841	633	323	508	259	238	105	197	228	161	108
-83.5	6	159	33	331	47	250	1347	155	137	653	963	566	197	1137	2505	1404	866	733	509	860	611	365	512	288	220	133	191	209	175	144
-82.5	6	181	34	338	35	296	1251	162	129	636	929	802	165	1145	2546	1560	904	760	526	876	641	383	530	249	220	110	189	218	167	130
-81.5	1	184	50	348	39	241	1244	139	101	649	950	831	176	1153	2578	1603	875	736	563	884	655	402	538	300	219	117	185	215	198	136
-80.5	7	158	38	332	40	244	1163	145	104	616	882	628	160	1038	2484	1597	908	763	541	892	641	411	548	272	247	122	219	215	176	116
-79.5	7	141	32	371	51	221	1180	146	104	629	843	601	167	1035	2493	1710	905	751	551	851	641	385	571	285	227	108	229	239	224	111
-78.5	2	172	38	344	41	256	1158	160	102	602	803	624	181	1034	2521	1862	932	781	610	873	730	407	557	317	251	129	209	184	206	138
-77.5	6	195	36	371	43	225	1170	209	111	568	801	603	178	994	2390	1876	897	788	650	884	738	437	580	327	276	126	210	205	213	134
-76.5	8	169	39	407	50	225	1025	206	109	560	823	581	194	890	2358	1989	915	794	578	845	718	468	607	295	258	119	222	249	239	125
-75.5	6	165	42	365	49	210	1053	251	87	601	686	612	142	918	2396	2175	992	794	628	917	793	488	642	345	268	115	232	229	246	125
-74.5	8	167	50	472	55	212	1047	189	105	608	752	617	181	937	2296	2196	970	845	594	933	801	498	643	358	270	136	230	221	265	160
-73.5	10	189	55	428	44	225	989	184	97	567	769	667	180	891	2325	2283	956	858	559	942	777	519	682	368	254	131	238	226	270	157
-72.5	10	174	44	463	51	195	1034	187	112	574	710	614	173	843	2276	2493	971	882	562	920	820	504	685	386	273	118	238	229	293	149
-71.5	18	195	64	547	49	222	1034	161	116	550	715	608	182	861	2229	2561	1034	901	584	838	955	539	724	436	269	98	274	232	280	148
-70.5	30	236	52	537	51	194	985	228	105	574	720	677	209	849	2099	2608	1068	909	598	933	934	614	722	483	267	115	260	245	326	175
-69.5	20	202	48	574	52	202	970	202	90	500	669	687	185	809	2143	2724	986	911	589	925	1005	549	738	459	276	101	254	290	339	185
-68.5	21	184	50	569	51	191	933	194	109	553	687	683	161	790	2120	2802	1030	925	604	914	1049	599	801	534	322	120	267	255	325	189
-67.5	15	203	54	622	71	223	971	208	107	548	706	758	170	781	2018	2955	1036	1026	599	945	1049	639	819	571	283	138	250	270	391	204
-66.5	27	175	53	660	58	229	922	229	112	539	732	746	175	800	2083	3048	1046	1012	621	911	1136	692	866	569	306	134	293	245	390	242
-65.5	19	201	55	715	63	211	909	238	122	573	670	755	189	799	2114	3034	1064	1015	593	962	1153	715	897	656	337	147	299	290	441	241
-64.5	24	210	65	779	81	200	885	241	137	552	698	848	197	836	2025	3196	1191	1049	609	952	1238	801	950	656	305	150	327	277	436	242
-63.5	22	228	43	785	78	223	905	228	116	549	709	849	174	854	2015	3169	1243	1153	633	998	1250	779	1049	728	348	179	340	314	511	288
-62.5	17	226	69	877	73	215	942	272	99	586	706	892	212	788	2008	3233	1226	1190	664	961	1356	927	995	748	361	170	379	349	597	311
-61.5	25	247	56	963	63	223	906	293	124	581	738	941	223	820	2098	3331	1188	1165	660	1076	1397	947	1083	794	409	204	366	319	645	274
-60.5	22	269	62	1086	104	200	935	233	107	564	792	963	203	816	2141	3279	1251	1198	703	1015	1645	1061	1144	877	401	195	399	321	678	309
-59.5	22	263	62	1198	104	257	934	294	154	589	662	1027	242	835	2014	3402	1337	1316	798	1012	1611	1205	1249	961	424	202	390	373	710	375
-58.5	17	290	57	1249	88	265	952	275	122	555	701	1096	299	837	2063	3447	1316	1458	801	1048	1736	1299	1308	1001	451	223	463	372	856	366
-57.5	32	274	76	1334	92	263	964	283	126	591	726	1146	324	892	2063	3460	1457	1539	780	1088	1799	1300	1363	981	499	200	475	376	860	397
-56.5	25	309	85	1443	101	266	994	322	153	592	839	1149	289	893	1982	3607	1433	1571	852	1076	1954	1533	1440	1133	530	254	471	400	901	429
-55.5	22	320	132	1604	115	276	922	373	159	655	798	1223	226	904	2021	3482	1580	1657	850	1132	1985	1474	1492	1205	585	225	531	458	1050	580
-54.5	30	353	156	1629	118	269	953	335	147	599	750	1403	282	1160	2070	3657	1613	1765	890	1172	2211	1689	1552	1394	635	249	571	481	1128	548
-53.5	30	353	180	1691	114	306	973	328	147	648	750	1420	279	1101	2095	3743	1744	1882	944	1183	2145	1822	1557	1497	694	286	616	540	1258	626
-52.5	45	402	172	1800	103	260	994	392	172	636	849	1520	294	971	2071	3740	1843	1966	968	1203	2430	1973	1669	1608	753	304	640	543	1307	676
-51.5	67	389	182	1928	114	316	966	393	158	640	742	1584	277	965	2163	3737	1932	2019	1011	1212	2535	2126	1735	1675	846	336	750	584	1372	637
-50.5	76	431	180	1971	135	306	1018	431	158	711	790	1752	312	978	2077	3859	1959	2119	1060	1412	2583	2205	1881	1942	885	387	776	635	1552	738
-49.5	85	445	188	2156	117	293	1079	435	167	721	734	1803	302	960	2206	3867	2103	2391	1133	1444	2656	2317	1973	2024	995	391	848	719	1613	785
-48.5	108	463	182	2248	135	317	1065	464	174	647	777	2003	330	1034	2365	3834	2229	2444	1173	1504	2682	2403	2038	2184	1050	413	879	756	1774	845
-47.5	146	513	217	2339	133	317	975	537	185	690	791	2123	328	1010	2271	3913	2371	2566	1258	1567	2878	2620	2178	2257	1208	413	937	814	1907	1025
-46.5	146	517	297	2429	150	354	1021	582	186	649	766	2323	336	1011	2383	4003	2602	2844	1341	1683	2845	2764	2154	2493	1301	479	1042	853	1933	994
-45.5	168	534	299	2526	136	339	1038	582	210	799	758	2538	359	1042	2342	4075	2659	2943	1438	1702	2969	3055	2253	2594	1429	490	1139	950	2075	1090
-44.5	177	557	294	2668	146	342	1128	651	203	739	827	2713	354	1010	2498	4159	2792	3212	1501	1778	3206	3066	2343	2816	1595	551	1207	1072	2196	1142
-43.5	173	601	370	2799	202	350	1162	741	209	776	859	2995	422	1074	2436	4297	2986	3432	1594	1874	3298	3409	2429	3041	1694	614	1379	1152	2316	1300
-42.5	196	626	381	2970	208	442	1102	767	248	816	883	3219	402	1144	2557	4177	3269	3674	1673	1999	3269	3424	2462	3179	1828	661	1586	1201	2413	1248
-41.5	242	721	448	3085	221	429	1152	829	279	882	965	3350	419	1266	2664	4517	3448	4063	1802	2165	3412	3744	2645	3188	1987	693	1777	1417	2632	1409
-40.5	348	749	469	3128	220	401	1209	911	260	864	950	3760	458	1294	2714	4461	3693	4165	1961	2230	3432	3874	2648	3339	2132	890	1844	1438	2796	1499
-39.5	395	798	524	3267	258	478	1258	1033	282	937	1000	3987	447	1284	3155	4457	3803	4384	2180	2340	3620	4061	2744	3437	2275	944	1911	1668	2979	1517
-38.5	445	790	547	3340	308	482	1275	1189	305	991	946	4376	485	1417	3171	4529	4050	4653	2255	2493	3720	4469	2779	3476	2555	1062	2079	1891	3273	1580
-37.5	445	963	586	3588	355	525	1285	1267	323	1044	977	4523	552	1405	2993	4620	4266	4826	2521	2574	3692	4515	2896	3635	2703	1201	2368	2038	3447	1708
-36.5	478	1040	598	3790	415	520	1414	1423	358	1057	1064	4786	560	1467	2993	4836	4425	5248	2728	2795	3732	4708	3087	3769	2884	1363	2494	2296	3548	1768
-35.5	527	1151	608	3875	495	622	1401	1557	372	1061	1074	4858	594	1539	2956	4937	4685	5495	2782	2965	3967	4879	3007	3845	3161	1392	2602	2479	3854	1820
-34.5	609	1276	652	3947	566	656	1412	1719	399	1144	1072	5186	627	1598	3126	4885	4983	5531	2914	3196	4007	5103	3141	3992	3427	1488	2950	2819	4076	1848
-33.5	660	1339	658	4171	720	742	1527	1960	430	1203	1137	5290	646	1670	3238	5050	5167	5832	3309	3444	4098	5383	3212	4114	3657	1774	3198	3004	4357	1880
-32.5	759	1533	762	4369	863	756	1467	2128	476	1312	1219	5381	677	1771	3260	5140	5233	5954	3448	3557	4145	5561	3392	4303	4026	1998	3466	3196	4410	1907
-31.5	762	1568	785	4553	962	838	1624	2260	520	1383	1229	5394	724	1822	3436	5581	5527	6198	3724	3834	4252	5769	3319	4283	4180	2297	3761	3460	4689	1931
-30.5	822	1782	898	4610	1086	848	1672	2646	541	1402	1306	5369	802	1986	3294	5411	5776	6556	3857	4075	4387	5935	3569	4621	4366	2449	4097	3809	4848	2111
-29.5	828	1788	875	4915	1145	967	1748	2766	595	1368	1479	5478	838	2018	3402	5423	6015	6538	4080	4291	4416	6353	3587	4621	4672	2701	4480	4186	5164	2090
-28.5	1067	2035	964	5066	1315	1057	1832	3131	655	1493	1436	5567	964	2173	3607	5560	6189	6863	4367	4526	4760	6455	3824	4826	4874	2978	4741	4385	5498	2237
-27.5	1122	2105	1100	5372	1534	1232	1922	3408	752	1708	1512	5901	980	2304	3548	5759	6519	7107	4627	4678	4820	6571	3805	5055	5152	3299	5053	4717	5685	2313
-26.5	1142	2275	1175	5467	1709	1282	1846	3638	851	1736	1607	5911	1062	2476	3595	5966	6681	7375	4888	4963	4924	6735	3941	5318	5487	3687	5520	5062	6030	2473
-25.5	1302	2575	1280	5803	1906	1448	2052	3907	991	1826	1794	5948	1156	2687	3839	6014	6809	7440	5101	5166	5232	6829	4119	5484	5809	4015	5741	5225	6302	2632
-24.5	1384	2678	1280	6074	2304	1635	2113	4285	1039	2002	1773	6134	1342	2830	3909	6130	7017	7668	5398	5377	5171	6977	4129	5824	5962	4465	6308	5491	6577	2655
-23.5	1615	3030	1402	6255	2443	1809	2220	4642	1182	2144	1989	6377	1476	3004	4151	6314	7021	7834	5714	5581	5232	7138	4443	5954	6193	4669	6270	5930	6799	2889
-22.5	1859	3358	1607	6530	2700	2019	2297	4963	1306	2350	2076	6394	1540	3270	4142	6297	7227	8280	5821	5717	5499	7287	4644	6219	6353	5037	6588	6080	7195	3042
-21.5	2052	3562	1754	6865	3057	2290	2541	5338	1454	2508	2148	6591	1699	3567	4241	6348	7489	8149	6263	5891	5615	7340	4871	6473	6662	5367	7205	6370	7593	3350
-20.5	2311	3670	1862	7056	3459	2593	2533	5599	1652	2631	2341	6700	1954	3586	4214	6483	7719	8338	6519	6125	5725	7488	4934	6815	6664	5800	7481	6695	8099	3574
-19.5	2425	4067	1997	7460	3781	2851	2775	6036	1842	2802	2519	6778	2040	3973	4432	6479	7751	8525	6610	6216	5953	7725	5114	6940	7026	6143	7892	6984	8127	3804
-18.5	2503	4399	2249	7708	4202	3250	2970	6132	2112	2997	2582	6771	2265	4272	4399	6744	7840	8847	6778	6415	6207	7822	5506	7108	7166	6565	8121	7187	8477	3987
-17.5	2738	4743	2548	7998	4675	3719	3011	6927	2236	3168	2734	6710	2478	4611	4548	6735	7947	8977	6864	6430	6167	8087	5635	7456	7472	7017	8744	7615	8937	4231
-16.5	2858	4958	2830	8527	5184	3947	3199	7176	2425	3484	2989	6878	2774	4876	4587	6665	8219	9177	7335	6533	6577	8239	5832	7646	7540	7333	9271	7871	9509	4600
-15.5	3058	5302	3120	8734	5579	4552	3341	7311	2614	3905	3160	6922	3021	5257	4843	6972	8342	9420	7386	6483	6854	8507	6099	7978	7628	7735	9447	7915	9691	4976
-14.5	3496	5801	3456	9204	5938	5042	3583	7732	2804	4181	3338	6886	3344	5609	4913	6772	8466	9477	7772	6623	7111	8520	6275	8057	7741	8122	9654	8149	9739	5324
-13.5	3540	6382	3717	9432	6755	5459	3891	8126	3040	4508	3471	7025	3462	5933	5097	6795	8463	9687	7991	6817	7108	8873	6574	8507	7683	8378	10148	8275	9931	5728
-12.5	3955	7037	4050	9702	7231	5884	3939	8598	3286	4911	3725	6958	3913	6360	5055	6708	8662	9939	8242	6952	7593	8875	6936	8803	7934	8476	10465	8708	10858	6101
-11.5	4272	7646	4535	10064	7899	6372	4152	8957	3484	5248	3956	7040	3943	6732	5221	6681	8780	9962	8495	6774	7864	9108	7422	9101	8035	8834	10825	8716	10052	6385
-10.5	4307	8284	4886	10518	8372	7079	4416	9221	3593	5625	4043	7082	4085	7154	5443	6758	8907	10099	8534	6858	8114	9052	7345	9384	8276	9232	11292	8900	10364	6867
-9.5	4432	8693	5334	10872	8949	7348	4489	9579	3873	5949	4286	7104	4238	7574	5495	6591	8942	10268	8720	6972	8122	9320	7884	9633	8242	9677	11607	9282	10619	7213
-8.5	4880	9203	5733	11365	9671	7596	4791	9887	4143	6249	4538	7100	4552	7836	5665	6636	9195	10408	8820	7020	8661	9790	8140	9667	8149	9889	11765	9420	11129	7550
-7.5	5242	9625	6394	11537	10220	8275	4846	9856	4369	6542	4567	7068	4613	7933	5908	6252	9111	10416	8989	7034	8764	10065	8514	10005	8608	10218	11757	9361	11306	8093
-6.5	5566	10349	7886	11813	10738	8561	5018	10067	4713	6649	4708	7249	4784	8357	5890	6421	9308	10709	8987	7120	8886	10209	8535	10224	8738	10299	11907	9532	11610	8316
-5.5	6980	11138	8045	12101	10852	8890	5052	10271	4824	6819	4852	7336	4756	8431	5926	6283	9216	10706	9198	7211	9154	10268	8867	10242	8846	10320	11978	9761	12793	8507
-4.5	8251	11566	8418	12229	11552	9395	5217	10507	5092	6823	4934	7296	4847	8566	6101	6182	9596	10957	9087	7243	9219	10280	8882	10599	8907	10490	12011	9698	12859	8719
-3.5	9569	11892	9803	12622	11804	9689	5317	10689	5357	6987	4891	7238	5012	8565	6095	5992	9728	10667	9240	7213	9330	10486	9286	10862	8891	10437	12001	9785	12095	9220
-2.5	9041	12128	10041	12606	12186	9978	5476	10793	5565	7201	5064	7204	4966	8755	6097	5989	9638	10662	9349	7399	9223	10671	9317	10861	9169	10575	12106	9862	12027	9624
-1.5	10036	12721	10172	12570	12159	9981	5517	10859	5707	7026	4985	7214	4975	8776	5980	6031	9706	10619	9394	7278	9471	10652	9406	11024	9007	10650	12191	9562	12004	9870
-0.5	11891	12902	11117	12849	12681	9929	5581	10891	6092	7125	5084	7329	5040	8951	6111	6029	9875	10771	9404	7455	9308	10765	9357	11068	9218	11138	12264	9957	12070	10237
0.5	10096	12721	11170	12589	12589	9078	5475	10750	6354	7017	5075	7229	5004	8823	6016	5731	9807	10495	9377	7607	9518	10825	9411	10832	9019	10816	12056	9730	11022	10214
1.5	9611	12984	10297	12277	12822	9407	5614	10589	6558	7127	4912	7311	4981	8789	6011	5796	9709	10480	9284	7333	9206	10697	9315	10583	9022	10781	12009	9567	11079	10034
2.5	9416	12698	10112	12460	12696	9187	5473	10279	6646	6997	5044	7211	4958	8790	6013	5550	9708	10325	9307	7400	9359	10690	9252	10695	9071	10732	12072	9572	10350	10243
3.5	9083	12808	8928	12163	12170	9370	5442	10021	6912	6968	5076	7404	4778	8784	5871	5697	9647	10089	9103	7290	9137	10441	9128	10322	8861	10881	12024	9311	9052	9868
4.5	8853	12560	8518	12093	12209	9154	5577	9878	7002	6836	5086	7118	4765	8908	5772	5601	9500	10016	9272	7330	9056	10540	9186	10338	8831	10574	11914	9265	9620	9450
5.5	8017	12470	8137	11777	11619	8947	5528	9457	7306	6911	5005	7218	4901	8905	5592	5394	9280	9812	9394	7248	8836	10299	8978	10524	8946	10760	11999	9123	9423	9031
6.5	7877	12203	7547	11777	11274	8859	5570	8890	7283	6877	4965	7312	4608	8957	5458	5384	9366	9730	9235	7375	8745	10037	8513	10214	8744	10527	11867	8735	9823	8757
7.5	7397	11816	7308	11321	10820	8592	5526	8642	7369	6646	4830	7399	4718	8929	5305	5178	9109	9594	8926	7268	8535	9610	8458	10305	8619	10401	11844	8615	9731	8196
8.5	6324	11400	6764	11384	10251	8482	5538	8101	7432	6482	4805	6972	4576	8705	5081	5095	9025	9202	8727	7226	8232	9548	8331	9984	8560	10387	11825	8488	9481	7769
9.5	5840	10582	6650	10772	9840	8048	5544	7605	7377	6561	4815	6831	4492	8807	4836	5012	8868	9009	8600	7176	8108	9173	8047	9707	8403	9990	11805	8230	9941	7258
10.5	5343	9864	5167	10493	9304	8071	5463	7416	7463	6259	4833	6773	4311	8840	4706	4949	8707	8879	8562	7109	7854	9221	7825	9372	8351	9658	11716	8135	9743	6783
11.5	4784	9440	4681	9992	8530	7629	5375	6883	7623	6159	4780	6653	4422	8856	4622	4596	8461	8615	8510	7191	7708	8689	7621	9234	7904	9502	11722	7720	8870	6526
12.5	4353	9043	4096	9740	8137	7375	5434	6456	7435	5957	4551	6382	4139	8791	4353	4596	8296	8558	8268	7237	7402	8622	7348	8579	7840	9276	11072	7619	8654	5859
13.5	3944	8594	3901	9558	7567	7190	5329	6093	7367	5747	4561	6290	4181	8869	4192	4552	7913	8136	8198	6899	7076	8309	7127	8594	7643	8997	10774	7428	8181	5490
14.5	3699	8290	3545	9158	7165	6951	5305	5711	7328	5716	4668	6048	4014	8672	3956	4250	7830	8021	7770	6996	7011	8037	6985	8234	7488	8561	10272	7197	7562	5329
15.5	3317	7788	3151	8782	6682	6561	5207	5285	7373	5546	4430	5886	3816	8686	3709	4191	7646	7797	7724	7042	6800	7983	6728	8070	7458	7984	10149	7065	7149	4938
16.5	3012	7069	2939	8588	6198	6313	5251	5010	7102	5301	4463	5730	3744	8657	3750	4084	7579	7668	7616	6751	6559	7593	6476	7784	7082	7642	9945	6782	6778	4689
17.5	2761	6594	2641	8057	5632	6100	5066	4667	7119	5109	4496	5677	3677	8561	3582	3809	7160	7454	7354	6699	6340	7528	6252	7389	7107	7335	9401	6813	6400	4299
18.5	2661	6225	2338	7909	5261	6179	5015	4383	6859	5085	4338	5434	3579	8547	3466	3761	7069	7101	7104	6642	6268	7281	6124	7163	6826	6694	9131	6476	5895	3944
19.5	2589	5767	2059	7430	4813	6233	5201	4057	6824	4882	4363	5195	3363	8687	3155	3513	6900	7042	6829	6598	5924	6921	5718	6761	6705	6295	8666	6517	5489	3813
20.5	2148	5551	1862	7123	4484	5941	5066	3739	6658	4738	4233	5139	3451	8602	3141	3283	6659	6911	6743	6385	5841	6661	5640	6446	6549	6042	8339	6149	5035	3333
21.5	1759	5164	1753	6599	4214	5613	5213	3548	6262	4681	4263	4950	3289	8440	3021	3180	6547	6745	6564	6173	5609	6416	5365	5963	6476	5809	8218	5889	4830	3044
22.5	1570	4893	1582	6390	3789	5441	4863	3372	6023	4617	4049	4718	3090	8650	2988	2990	6493	6556	6250	6347	5268	6277	5100	5587	6346	5386	7839	5573	4393	2807
23.5	1446	4706	1404	5769	3561	4943	4966	3179	6004	4448	4144	4750	2952	8514	2850	2841	6266	6233	6063	6243	5135	5899	4854	5338	6246	5026	7314	5492	3779	2662
24.5	1263	4162	1263	5575	3394	4807	4968	2939	5629	4424	3999	4485	2871	8328	2644	2655	6129	6146	5921	6059	5067	5643	4733	5075	6083	4624	7098	5227	3583	2283
25.5	1255	4048	1166	5148	3177	4579	4856	2680	5316	4232	4006	4421	2817	8284	2537	2412	6033	6038	5604	6000	4839	5387	4545	4778	5969	4356	6543	5144	3336	1996
26.5	1047	3850	1064	4829	2856	4336	4764	2585	4951	4240	3749	4323	2663	8038	2464	2326	5938	5854	5690	6002	4625	5241	4213	4491	5652	3884	6363	5067	3013	1776
27.5	1029	3595	882	4474	2677	4103	4892	2347	4959	3892	3810	4060	2481	8017	2352	2182	5946	5693	5362	5909	4443	4800	4081	4243	5712	3658	6159	4937	2659	1612
28.5	968	3381	743	4135	2315	3837	4802	2230	4742	3885	3836	4054	2484	7879	2382	2082	5798	5681	5252	5828	4287	4705	3928	3930	5499	3184	5668	4844	2263	1420
29.5	882	3154	543	3753	2334	3848	4739	2072	4435	3803	3610	3925	2443	7784	2189	1943	5588	5525	5148	5705	4065	4435	3609	3644	5319	2998	5419	4804	2051	1403
30.5	679	2905	507	3401	2043	3615	4666	1938	4173	3722	3651	3824	2351	7718	2164	1956	5524	5402	4894	5527	3633	4027	3575	3499	5255	2838	5159	4482	1846	1311
31.5	595	2836	399	3204	1934	3413	4526	1870	3970	3622	3522	3679	2699	7711	1998	1785	5387	5242	4858	5490	3707	3861	3361	3127	5133	2628	4969	4343	1682	1178
32.5	489	2615	350	2889	1817	3162	4735	1805	3678	3395	3479	3574	2205	7550	2145	1706	5255	5285	4659	5446	3643	3480	3252	2966	4983	2356	4740	4147	1582	1108
33.5	415	2410	281	2676	1623	3035	4583	1605	3463	3326	3327	3378	2044	7531	1945	1607	5252	5080	4376	5225	3315	3320	3064	2677	4826	2282	4392	3907	1434	1023
34.5	328	2362	246	2500	1518	2832	4710	1597	3313	3218	3431	3227	1991	7410	2000	1476	5036	4966	4271	5186	3113	3068	2845	2456	4681	2202	4208	3925	1292	915
35.5	331	2151	193	2344	1459	2697	4460	1446	3168	3128	3293	3217	1884	7395	1929	1411	5061	4922	4181	5186	2963	2837	2861	2224	4401	2069	3920	3719	1139	785
36.5	309	1992	192	2091	1323	2678	4516	1433	2929	3048	3101	3021	1857	7228	1850	1354	4859	4647	4083	5053	2791	2829	2577	2008	4252	1934	3704	3437	1121	773
37.5	316	1838	133	1869	1272	2583	4498	1323	2764	3035	3026	2945	1768	6901	1833	1311	4934	4637	3941	5108	2645	2421	2399	1867	4025	1725	3425	3432	957	662
38.5	214	1840	122	1687	1192	2450	4395	1286	2563	2862	2969	2890	1759	6499	1888	1245	4841	4489	3779	4961	2409	2327	2258	1677	3780	1653	3212	3321	880	581
39.5	217	1765	144	1449	1081	2335	4351	1233	2410	2814	2918	2791	1630	6519	1822	1222	4739	4469	3732	4740	2234	2158	2043	1518	3532	1598	3019	2978	735	580
40.5	171	1630	141	1435	999	2126	4244	1147	2242	2746	2871	2793	1505	6239	1753	1086	4484	4292	3602	4821	2146	1851	1941	1434	3319	1477	2759	2994	644	539
41.5	181	1563	123	1318	896	2089	4148	1076	2054	2723	2796	2769	1482	6080	1763	1040	4603	4107	3380	4767	1962	1805	1811	1315	3172	1384	2593	2805	666	437
42.5	175	1451	107	1218	886	2077	4152	1094	1951	2611	2608	2618	1461	6019	1755	1042	4486	3905	3361	4668	1895	1654	1802	1257	2993	1263	2368	2572	608	400
43.5	157	1306	97	1102	853	2044	4048	1027	1831	2596	2723	2490	1385	5804	1611	1057	4305	3901	3160	4563	1787	1483	1652	1234	2878	1202	2169	2495	592	360
44.5	159	1281	118	1032	776	1933	3932	968	1731	2442	2554	2533	1322	5641	1792	978	4338	3716	3175	4589	1736	1396	1529	1050	2804	1133	2018	2382	519	320
45.5	168	1209	87	971	690	1739	3900	942	1621	2491	2567	2436	1243	5496	1678	943	4132	3602	3070	4541	1614	1247	1446	928	2611	1083	1851	2210	465	305
46.5	140	1128	63	904	708	1682	3957	843	1537	2374	2445	2303	1208	5230	1657	904	4074	3447	2862	4399	1516	1157	1367	864	2462	952	1679	2099	460	265
47.5	109	1081	68	853	642	1620	3945	786	1513	2318	2410	2279	1199	5202	1663	895	4050	3293	2890	4428	1411	1192	1333	780	2299	947	1525	2006	420	252
48.5	101	976	75	705	634	1645	3682	741	1367	2384	2482	2235	1170	4952	1651	869	3885	3121	2806	4209	1358	977	1210	759	2141	802	1361	1785	370	262
49.5	97	935	63	623	570	1514	3739	709	1236	2212	2468	2049	1108	4898	1620	780	3752	2995	2595	4258	1211	883	1142	728	1956	778	1322	1696	406	228
50.5	76	961	56	604	487	1489	3781	696	1181	2188	2387	1974	1035	4776	2064	843	3635	2825	2518	4095	1242	826	1120	642	1757	769	1182	1619	347	215
51.5	91	845	52	557	482	1457	3587	686	1144	2147	2362	1952	973	4696	1799	812	3638	2639	2482	4117	1167	858	1017	639	1597	758	1075	1444	307	201
52.5	69	749	75	539	443	1439	3569	631	1086	2104	2336	1802	904	4546	1679	762	3416	2543	2354	3890	1128	763	955	546	1540	675	975	1434	280	190
53.5	65	708	47	518	373	1417	3426	592	1063	2022	2313	1808	943	4542	1539	793	3397	2455	2223	3914	1002	750	894	550	1438	675	858	1347	270	157
54.5	43	680	41	449	322	1368	3354	504	969	2041	2250	1614	881	4374	1583	819	3162	2256	2117	3796	988	689	884	482	1390	630	818	1255	265	166
55.5	48	617	29	442	281	1288	3343	524	965	1985	2217	1569	883	4344	1534	731	3139	2230	2128	3803	938	673	879	502	1192	572	701	1083	273	146
56.5	46	545	34	445	299	1364	3301	462	897	1932	2141	1585	799	4047	1508	710	2955	2017	1979	3716	931	649	804	437	1151	539	693	1045	234	138
57.5	39	494	40	383	251	1207	3310	425	877	2014	2257	1366	798	4085	1526	705	2882	1897	1926	3578	866	585	748	423	1054	513	673	917	211	139
58.5	45	488	32	396	223	1164	3093	460	844	1990	2242	1350	759	4093	1512	705	2788	1850	1786	3551	855	600	721	435	934	456	566	840	203	137
59.5	34	470	42	412	218	1195	3214	360	800	1852	2115	1315	723	3971	1530	677	2533	1756	1651	3452	806	558	713	408	909	423	551	794	208	162
60.5	15	432	40	350	199	1092	3091	335	791	1844	2216	1203	746	3871	1564	660	2443	1741	1706	3154	788	522	697	372	830	381	505	741	190	123
61.5	9	434	27	314	162	1106	3040	326	751	1892	2141	1150	630	3917	1437	679	2300	1623	1468	3006	689	459	616	332	834	384	524	686	176	139
62.5	14	362	37	324	163	1105	3039	323	654	1826	2114	1105	650	3793	1483	662	2219	1550	1420	3076	704	461	656	339	729	390	486	697	151	144
63.5	11	350	33	278	148	1022	3014	309	690	1752	2262	1003	589	3704	1504	657	2079	1411	1420	2797	647	421	605	295	710	331	378	611	204	119
64.5	17	327	29	301	155	972	2973	283	635	1756	2108	985	633	3516	1471	710	2042	1498	1279	2626	667	409	628	348	634	325	384	581	199	111
65.5	16	314	38	248	119	1003	2858	286	560	1736	2189	895	587	3495	1554	665	1981	1391	1278	2528	650	413	579	333	565	329	415	501	187	93
66.5	6	305	34	275	142	999	2942	242	532	1646	2175	870	548	3552	1550	687	1843	1283	1166	2438	645	401	554	293	560	254	355	539	163	97
67.5	9	250	25	260	141	899	2923	244	504	1678	2204	828	546	3505	1560	687	1743	1231	1121	2277	634	360	554	276	527	267	365	531	173	96
68.5	11	274	21	267	115	866	2823	209	470	1592	2146	813	469	3454	1560	680	1758	1089	1051	2117	623	377	552	244	532	247	355	454	129	91
69.5	8	245	34	259	116	920	2858	215	449	1647	2122	767	541	3294	1515	712	1635	1137	992	2220	621	344	573	282	519	225	355	402	171	92
70.5	12	218	27	244	109	831	2626	220	466	1582	2144	757	493	3493	1622	670	1585	1035	989	2125	551	357	541	291	464	224	315	429	161	97
71.5	11	237	30	277	68	763	2679	221	392	1575	2039	717	469	3209	1605	708	1393	1054	918	1902	583	302	522	251	447	188	322	425	144	79
72.5	8	223	30	275	58	773	2772	206	381	1519	2019	675	455	3137	1662	759	1491	1023	922	1851	558	300	493	236	401	208	307	416	168	67
73.5	13	218	30	264	100	732	2613	198	365	1573	1971	659	379	2995	1626	714	1467	970	869	1733	550	310	475	223	392	186	268	398	166	84
74.5	14	184	27	234	70	741	2637	192	317	1454	1920	673	406	2974	1737	659	1374	974	790	1606	531	296	445	218	368	171	277	363	165	72
75.5	15	211	32	246	69	770	2624	176	291	1515	1932	606	363	2835	1694	785	1310	927	763	1605	577	282	480	212	358	189	267	355	162	68
76.5	18	203	26	287	75	656	2533	166	274	1507	1950	576	360	2720	1812	735	1282	941	749	1529	524	305	441	252	331	203	266	347	132	81
77.5	15	184	39	253	59	662	2497	177	254	1457	1882	570	371	2624	1767	742	1233	946	715	1485	536	303	488	225	304	192	257	330	151	82
78.5	10	208	39	252	72	597	2477	166	204	1367	1807	572	321	2576	1794	764	1140	886	712	1487	542	236	468	235	325	178	205	316	146	62
79.5	12	173	35	215	60	546	2464	184	234	1326	1783	526	364	2533	1918	797	1185	842	710	1391	540	286	460	248	270	190	252	308	154	59
80.5	6	182	40	231	62	558	2419	159	218	1305	1654	546	282	2478	1868	813	1142	816	668	1334	526	335	425	205	287	168	232	299	165	78
81.5	8	156	39	264	58	488	2303	146	217	1281	1585	500	284	2365	1978	779	1105	844	636	1219	505	297	473	251	271	195	206	296	114	75
82.5	9	172	24	238	55	470	2231	147	212	1180	1576	525	297	2216	2009	843	1020	773	634	1218	501	335	463	217	274	124	233	264	146	85
83.5	11	162	25	247	65	441	2158	155	176	1185	1514	505	245	2180	2061	838	1087	755	613	1134	547	331	469	224	243	163	211	238	159	70
84.5	6	142	36	244	51	391	2053	147	194	1077	1443	532	261	1924	2028	903	1057	809	573	1170	523	322	429	237	264	142	212	269	112	89
85.5	5	153	29	226	49	414	1970	143	169	1063	1390	510	247	1896	2098	909	994	748	603	1164	518	304	419	226	242	141	221	248	157	85
86.5	7	158	21	243	51	384	1806	145	150	1062	1353	503	219	1769	2094	943	985	713	590	1048	525	310	420	214	235	115	210	250	151	77
87.5	8	152	39	256	47	370	1771	144	186	988	1244	503	205	1681	2238	931	965	804	568	1021	552	338	446	222	277	112	218	235	162	80
88.5	9	176	30	263	53	327	1708	153	162	956	1236	499	206	1600	2225	976	1026	744	507	1034	555	323	477	234	242	110	209	226	144	73
89.5	7	143	34	249	49	300	1611	135	138	893	1202	484	212	1577	2183	1035	972	749	559	1077	564	308	488	240	243	118	231	231	154	84
